# Supplementary material for: The Real-World Evidence on the Fragility and Its Impact on the Choice of Treatment Regimen in Newly Diagnosed Patients with Multiple Myeloma over 75 Years of Age
Source: Cancers (Basel). 2023 Jul 2;15(13):3469. doi: 10.3390/cancers15133469 (PMC10340664; doi:10.3390/cancers15133469)
Supplement: Supplementary file 1 [file cancers-15-03469-s001.zip]

Archive with 1 entries (1 files):
- cancers-2450326-supplementary.pdf
